# Supplementary material for: Psychological Resources, Stress, and Well-Being in Adolescence: An Integrative Structural Model
Source: Children (Basel). 2025 Dec 26;13(1):38. doi: 10.3390/children13010038 (PMC12839675; doi:10.3390/children13010038)
Supplement: Supplementary file 1 [file children-13-00038-s001.zip]

Archive with 1 entries (1 files):
- children-4027509-supplementary.pdf
